# Supplementary material for: From dysphoria to anhedonia: age-related shift in the link between cognitive and affective symptoms
Source: J Gerontol B Psychol Sci Soc Sci. 2025 Dec 10;81(2):gbaf252. doi: 10.1093/geronb/gbaf252 (PMC12815602; doi:10.1093/geronb/gbaf252)
Supplement: gbaf252_Supplementary_Data [file gbaf252_supplementary_data.zip]

Archive with 1 entries (1 files):
- JGPS suppl Harlev, Vituri, Shahar, & Wolpe.docx
